# Supplementary material for: Elevational Ranges of Montane Birds and Deforestation in the Western Andes of Colombia
Source: PLoS One. 2015 Dec 7;10(12):e0143311. doi: 10.1371/journal.pone.0143311 (PMC4671720; doi:10.1371/journal.pone.0143311)
Supplement: S1 Table — IUCN = threat categories [15]. End = Colombian endemic [76]. Inc = incidental observations, not within point counts. PC = point counts. MN = mist-nets. Mean = abundance-weighted mean elevation (m). Min = minimum elevation (m). RW = elevational range width (m). Taxonomy follows del Hoyo, Elliott (50). (XLSX) [file pone.0143311.s001.xlsx]

## Sheet: elevations
							Forested						Partially deforested						Field guide
English name	Scientific name	Guild	Habitat	IUCN	End	Inc	PC	MN	Mean	Min	Max	RW	PC	MN	Mean	Min	Max	RW	Min	Max
Tinamidae
Highland Tinamou	Nothocercus bonapartei	Fruit	Forest	LC			x		2675	2675	2675	0			-	-	0	-	1500	2200
Tawny-breasted Tinamou	Nothocercus julius	Fruit	Forest	LC			x		2628.5	2557	2686	258	x		2638.67	2581	2696.33	346	1700	3400
Cracidae
Sickle-winged Guan	Chamaepetes goudotii	Fruit	Forest	LC			x		2617.5	2489.33	2697	311.5	x		2608.59	2531	2676	217.5	1100	2500
Odontophoridae
Chestnut Wood-quail	Odontophorus hyperythrus	Seeds	Forest	NT	x		x		2462.5	2390	2535	145	x		2546.13	2451.33	2627	175.667	1600	2800
Ardeidae
Cattle Egret	Bubulcus ibis	Everything	Non-forest	LC		NF			-	-	0	-			-	-	0	-	0	4000
Fasciated Tiger-heron	Tigrisoma fasciatum	Everything	Forest	LC		F			-	-	0	-			-	-	0	-	300	2200
Accipitridae
Sharp-shinned Hawk	Accipiter striatus	Meat	Forest	LC					-	-	0	-		x	-	-	0	-	0	3500
Broad-winged Hawk	Buteo platypterus	Meat	Forest	LC		F			-	-	0	-			-	-	0	-	0	4000
Hook-billed Kite	Chondrohierax uncinatus	Meat	Forest	LC		NF			-	-	0	-			-	-	0	-	0	3100
White-rumped Hawk	Parabuteo leucorrhous	Meat	Forest	LC					-	-	0	-	x		2559.5	2547	2622	75	1700	2900
Roadside Hawk	Rupornis magnirostris	Meat	Edge	LC			x		2419	2419	2419	0	x		2427	2427	2427	0	0	2500
Charadriidae
Southern Lapwing	Vanellus chilensis	Insects	Non-forest	LC		NF			-	-	0	-			-	-	0	-	0	2600
Columbidae
White-throated Quail-dove	Zentrygon frenata	Seeds	Interior	LC			x	x	2535	2535	2535	0	x	x	2796	2796	2796	0	900	3000
Southern Band-tailed Pigeon	Patagioenas albilinea	Fruit	Edge	LC			x		2577.53	2497	2653	234	x		2569.07	2511	2707.67	196.667	2000	3000
Plumbeous Pigeon	Patagioenas plumbea	Fruit	Forest	LC			x		2675	2675	2675	0	x		2450	2450	2450	0	1200	1900
Ruddy Pigeon	Patagioenas subvinacea	Fruit	Forest	VU			x		2550.33	2509.5	2601.5	184	x		2564	2564	2564	0	0	2800
Cuculidae
Common Squirrel-cuckoo	Piaya cayana	Insects	Forest	LC			x		2675	2675	2675	0			-	-	0	-	0	2700
Strigidae
Rufous-banded Owl	Ciccaba albitarsis	Meat	Forest	LC			x		2480	2480	2480	0	x		2796	2796	2796	0	1700	3700
Andean Pygmy-owl	Glaucidium jardini	Meat	Forest	LC			x	x	2644.25	2632	2656.5	49			-	-	0	-	2100	2800
White-throated Screech-owl	Megascops albogularis	Insects	Forest	LC			x		2713	2713	2713	0			-	-	0	-	2000	3000
Caprimulgidae
Rufous-bellied Nighthawk	Lurocalis rufiventris	Insects	Forest	LC					-	-	0	-	x		2800	2800	2800	0	1650	3000
Trochilidae
Speckeled Hummingbird	Adelomyia melanogenys	Nectar	Forest	LC			x	x	2531.29	2423.67	2718.33	294.667	x	x	2607.71	2419.33	2736.67	317.333	1000	2500
Violet-tailed Sylph	Aglaiocercus coelestis	Nectar	Forest	LC			x	x	2524.33	2401	2600	199	x	x	2595	2595	2595	0	1000	2000
Long-tailed Sylph	Aglaiocercus kingii	Nectar	Forest	LC			x	x	2522.6	2470	2562	138	x	x	2591.63	2550.33	2607.33	85.5	900	3000
Andean Emerald	Amazilia franciae	Nectar	Edge	LC					-	-	0	-		x	-	-	0	-	600	2100
Steely-vented Hummingbird	Amazilia saucerrottei	Nectar	Edge	LC					-	-	0	-	x		2382	2382	2382	0	0	1500
Buff-tailed Coronet	Boissonneaua flavescens	Nectar	Forest	LC			x	x	2483.88	2468	2567.5	199	x	x	2559.05	2480.33	2683.33	203	2000	3500
Velvet-purple Coronet	Boissonneaua jardini	Nectar	Forest	LC			x		2508	2508	2508	0			-	-	0	-	350	2200
White-bellied Woodstar	Chaetocercus mulsant	Nectar	Edge	LC			x		2450	2450	2450	-			-	-	0	-	1500	2800
Bronzy Inca	Coeligena coeligena	Nectar	Forest	LC			x	x	2473.48	2423.67	2518.67	285	x	x	2518.66	2393.5	2714	320.5	1500	2600
Collared Inca	Coeligena torquata	Nectar	Forest	LC			x	x	2652.78	2594.33	2733	208	x	x	2635.33	2568.33	2718	149.667	2200	3000
Brown Inca	Coeligena wilsoni	Nectar	Forest	LC			x		2553.38	2503.33	2618	172			2632.6	2469	2726.5	257.5	700	2400
Sparkling Violet-ear	Colibri coruscans	Nectar	Edge	LC					-	-	0	-	x		2452	2405	2476	71	1700	4500
Brown Violet-ear	Colibri delphinae	Nectar	Edge	LC		NF			-	-	0	-			-	-	0	-	100	2800
Green Violet-ear	Colibri thalassinus	Nectar	Edge	LC			x	x	2538	2538	2538	0	x	x	2446.29	2432	2448.33	49	1200	3000
Green-fronted Lancebill	Doryfera ludoviciae	Nectar	Forest	LC				x	-	-	0	-	x	x	2564	2564	2564	0	900	2400
Sword-billed Hummingbird	Ensifera ensifera	Nectar	Forest	LC			x		2465	2465	2465	0	x		2715	2715	2715	0	1700	3500
Glowing Puffleg	Eriocnemis vestita	Nectar	Edge	LC					-	-	0	-	x		2753	2753	2753	0	2250	4200
White-tipped Sicklebill	Eutoxeres aquila	Nectar	Forest	LC					-	-	0	-		x	-	-	0	-	300	2100
Greenish Puffleg	Haplophaedia aureliae	Nectar	Forest	LC			x	x	2445.33	2423.33	2467.33	132	x	x	2446.17	2419.67	2472	52.3333	1500	3100
Tourmaline Sunangel	Heliangelus exortis	Nectar	Forest	LC			x	x	2665.75	2570.33	2735	164.667	x	x	2661.86	2488	2751	263	1500	3400
Empress Brilliant	Heliodoxa imperatrix	Nectar	Forest	LC			x	x	2515.5	2469	2562	93	x		2511	2511	2511	0	400	2000
Fawn-breasted Brilliant	Heliodoxa rubinoides	Nectar	Forest	LC				x	-	-	0	-	x	x	2451	2451	2451	0	1100	2100
Mountain Velvetbreast	Lafresnaya lafresnayi	Nectar	Edge	LC				x	-	-	0	-		x	-	-	0	-	1800	3400
Tyrian Metaltail	Metallura tyrianthina	Nectar	Interior	LC			x	x	2666	2639	2689	150	x	x	2758.31	2635	2796	161	2500	3300
Booted Racket-tail	Ocreatus underwoodii	Nectar	Forest	LC			x	x	2455.32	2395.5	2538	285	x	x	2503.01	2462.33	2568.33	106	1100	3000
Tawny-bellied Hermit	Phaethornis syrmatophorus	Nectar	Forest	LC			x	x	2433.33	2401	2508	107	x	x	2470.85	2441.67	2504.67	94.5	1000	2300
Rufous-gaped Hillstar	Urochroa bougueri	Nectar	Forest	LC					-	-	0	-		x	-	-	0	-	1600	2800
Trogonidae
Golden-headed Quetzal	Pharomachrus auriceps	Fruit	Interior	LC			x		2666.75	2599.5	2719	119.5	x		2546.49	2514	2618	156	2000	3100
Masked Trogon	Trogon personatus	Fruit	Forest	LC			x	x	2557.4	2501.33	2619	176.5	x	x	2533.33	2497.67	2608	331	1000	2500
Momotidae
Highland Motmot	Momotus aequatorialis	Insects	Forest	LC			x		2725	2725	2725	0			-	-	0	-	1500	2400
Bucconidae
White-faced Nunbird	Hapaloptila castanea	Insects	Forest	LC			x	x	2542.17	2517.33	2567	149	x	x	2508	2410	2557	294	750	2900
Ramphastidae
Black-billed Mountain-toucan	Andigena nigrirostris	Fruit	Forest	LC			x	x	2561.29	2464.67	2660.67	196	x		2644.33	2527.67	2704	176.333	1700	2700
Emerald Toucanet	Aulacorhynchus prasinus	Fruit	Forest	LC			x	x	2534.62	2505.33	2552	140	x	x	2560.74	2451	2698.67	247.667	1600	3000
Picidae
Powerful Woodpecker	Campephilus pollens	Insects	Forest	LC			x		2572.83	2524	2653.33	194	x		2639.83	2630.5	2644.5	28	900	3750
Spot-breasted Woodpecker	Colaptes punctigula	Insects	Forest	LC			x		2603	2603	2603	0			-	-	0	-	0	1500
Crimson-mantled Woodpecker	Colaptes rivolii	Insects	Forest	LC			x		2489.44	2423.33	2539.67	174.5	x		2649	2579	2773	194	1800	3200
Golden-olive Woodpecker	Colaptes rubiginosus	Insects	Forest	LC			x	x	2600	2450	2675	225	x		2437.25	2405	2534	129	900	3100
Yellow-vented Woodpecker	Veniliornis dignus	Insects	Interior	LC					-	-	0	-		x	-	-	0	-	1200	2700
Falconidae
Crested Caracara	Caracara cheriway	Meat	Non-forest	LC		NF			-	-	0	-			-	-	0	-	0	3000
American Kestrel	Falco sparverius	Insects	Non-forest	LC		NF			-	-	0	-			-	-	0	-	0	4300
Psittacidae
Scaly-naped Amazon	Amazona mercernarius	Seeds	Forest	LC			x		2480	2480	2480	0	x		2543.71	2450	2614	164	1500	3600
Barred Parakeet	Bolborhynchus lineola	Seeds	Forest	LC			x		2675	2675	2675	0	x		2715.5	2715.5	2715.5	0	1600	3300
Yellow-eared Parrot	Ognorhynchus icterotis	Seeds	Forest	EN			x		2581.72	2529.33	2635.67	159.5	x		2556	2523.33	2696.33	259.5	2000	3000
Speckle-faced Parrot	Pionus tumultuosus	Seeds	Forest	LC					-	-	0	-	x		2747	2715	2773	58	2000	3000
Thamnophilidae
Streak-headed Antbird	Drymophila striaticeps	Insects	Forest	LC				x	-	-	0	-	x	x	2715.5	2715.5	2715.5	0	1200	2700
Bicoloured Antvireo	Dysithamnus occidentalis	Insects	Interior	VU			x	x	2675	2675	2675	0	x	x	2507	2507	2507	0	900	2200
Uniform Antshrike	Thamnophilus unicolor	Insects	Forest	LC					-	-	0	-	x	x	2443.75	2419	2452	33	1200	2300
Grallariidae
Yellow-breasted Antpitta	Grallaria flavotincta	Insects	Forest	LC			x		2525.58	2439	2564.67	188.5	x		2426.25	2414	2438.5	49	1300	2350
Chestnut-naped Antpitta	Grallaria nuchalis	Insects	Forest	LC					-	-	0	-	x		2796	2796	2796	0	1900	3150
Chestnut-crowned Antpitta	Grallaria ruficapilla	Insects	Edge	LC					-	-	0	-	x		2571	2571	2571	0	1200	3600
Rufous Antpitta	Grallaria rufula	Insects	Forest	LC			x		2697.25	2618.5	2746	127.5	x		2702.11	2690	2715.33	76	2300	3650
Undulated Antpitta	Grallaria squamigera	Insects	Forest	LC			x		2600	2600	2600	0	x		2529.33	2419	2622	203	2600	3800
Slate-crowned Antpitta	Grallaricula nana	Insects	Interior	LC			x	x	2571.29	2443.67	2643.33	299.5	x	x	2681.11	2569	2751	182	1900	3150
Rhinocryptidae
Ocellated Tapaculo	Acropternis orthonyx	Insects	Interior	LC			x		2562.75	2547	2578.5	63	x		2519	2488	2581	93	1900	3900
Ash-coloured Tapaculo	Myornis senilis	Insects	Forest	LC					-	-	0	-	x		2614	2614	2614	0	2000	3700
Paramo Tapaculo	Scytalopus canus	Insects	Forest	EN	x		x		2740	2740	2740	0	x	x	2753	2753	2753	0	3050	4000
Choco Tapaculo	Scytalopus chocoensis	Insects	Interior	LC			x		2675	2675	2675	0		x	-	-	0	-	250	1250
Blackish Tapaculo	Scytalopus latrans	Insects	Forest	LC			x	x	2594.7	2447.33	2733	285.667	x	x	2574.04	2408.33	2751	342.667	1500	4000
Magdalena Tapaculo	Scytalopus rodriguezi	Insects	Forest	EN	x			x	-	-	0	-			-	-	0	-	2000	2300
Stiles’s Tapaculo	Scytalopus stilesi	Insects	Edge	LC	x			x	-	-	0	-			-	-	0	-	1420	2130
Spillmann's Tapaculo	Scytalopus spillmanni	Insects	Forest	LC			x	x	2523.8	2403.33	2718.33	315	x	x	2603.86	2408.33	2751	342.667	1900	3200
Narino Tapaculo	Scytalopus vicinior	Insects	Forest	LC			x		2535.78	2409.67	2663	253.333	x		2657	2657	2657	0	1250	2000
Formicariidae
Rufous-breasted Antthrush	Formicarius rufipectus	Insects	Interior	LC		F			-	-	0	-			-	-	0	-	250	2400
Furnariidae
Montane Foliage-gleaner	Anabacerthia striaticollis	Insects	Forest	LC			x		2700	2675	2725	50	x	x	2467.5	2467.5	2467.5	0	900	2600
Brown-billed Scythebill	Campylorhamphus pusillus	Insects	Forest	LC			x		2637.5	2600	2675	75		x	-	-	0	-	1250	2000
Tyrannine Woodcreeper	Dendrocincla tyrannina	Insects	Interior	LC			x	x	2530.67	2520.67	2540.67	60	x	x	2612.67	2612.67	2612.67	0	1500	3200
Black-banded Woodcreeper	Dendrocolaptes picumnus	Insects	Interior	LC			x		2449.5	2419	2480	61			-	-	0	-	1300	2800
Striped Woodhaunter	Hyloctistes subulatus	Insects	Forest	LC				x	-	-	0	-			-	-	0	-	0	1700
Montane Woodcreeper	Lepidocolaptes lacrymiger	Insects	Forest	LC			x	x	2625.5	2613	2638	50	x	x	2493.33	2476.5	2527	101	1750	3000
Pearled Treerunner	Margarornis squamiger	Insects	Forest	LC			x	x	2529.13	2491	2571.33	120.5	x	x	2553.42	2476.5	2675.5	199	2500	3500
Fulvous-dotted Treerunner	Margarornis stellatus	Insects	Interior	NT				x	-	-	0	-	x		2555.67	2476	2715	239	1200	2200
Spotted Barbtail	Premnoplex brunnescens	Insects	Interior	LC			x	x	2600.17	2553.5	2623.5	140	x	x	2492	2467.5	2516.5	98	900	2600
Rusty-winged Barbtail	Premnornis guttuligera	Insects	Interior	LC				x	-	-	0	-		x	-	-	0	-	2000	2750
Streaked Tuftedcheek	Pseudocolaptes boissonneautii	Insects	Interior	LC			x	x	2547.61	2510	2607.33	146	x	x	2632.33	2588.67	2669.33	121	1700	3200
Azara's Spinetail	Synallaxis azarae	Insects	Edge	LC					-	-	0	-	x	x	2409.4	2405	2427	22	1500	3500
Rufous Spinetail	Synallaxis unirufa	Insects	Edge	LC			x	x	2595.5	2409.67	2735	325.333	x	x	2669.52	2593.33	2723	129.667	1700	3700
Flammulated Treehunter	Thripadectes flammulatus	Insects	Forest	LC			x	x	2600	2600	2600	0		x	-	-	0	-	2200	3500
Striped Treehunter	Thripadectes holostictus	Insects	Forest	LC			x	x	2537	2510	2591	162	x	x	2533	2533	2533	0	1500	2500
Streaked Xenops	Xenops rutilans	Insects	Forest	LC					-	-	0	-	x		2476.5	2476.5	2476.5	0	700	2400
Spotted Woodcreeper	Xiphorhynchus erythropygius	Insects	Interior	LC			x	x	2675	2675	2675	0			-	-	0	-	600	1800
Black-striped Woodcreeper	Xiphorhynchus lachrymosus	Insects	Interior	LC				x	-	-	0	-			-	-	0	-	0	1500
Olive-backed Woodcreeper	Xiphorhynchus triangularis	Insects	Interior	LC			x	x	2607.14	2450	2725	275			2598.54	2428.5	2697.5	269	100	2400
Tyrannidae
Smoke-coloured Pewee	Contopus fumigatus	Insects	Forest	LC			x		2613	2613	2613	0	x		2435.83	2428.5	2439.5	22	1000	2500
Mountain Elaenia	Elaenia frantzii	Fruit	Edge	LC			x		2419	2419	2419	0	x		2411	2408.33	2415.67	22	750	3600
Black-throated Tody-tyrant	Hemitriccus granadensis	Insects	Forest	LC			x	x	2610.45	2509.67	2693.33	183.667	x	x	2667.49	2559	2751	192	1800	3300
Rufous-breasted Flycatcher	Leptopogon rufipectus	Insects	Forest	LC			x		2525.14	2466.33	2558	275	x	x	2485.86	2382	2622	240	1500	2700
White-throated Tyrannulet	Mecocerculus leucophrys	Insects	Forest	LC			x		2390	2390	2390	0			-	-	0	-	1300	4400
White-tailed Tyrannulet	Mecocerculus poecilocercus	Insects	Forest	LC			x		2450	2450	2450	0			-	-	0	-	1400	3050
White-banded Tyrannulet	Mecocerculus stictopterus	Insects	Forest	LC					-	-	0	-	x		2630	2547	2713	166	2300	3600
Ochre-bellied Flycatcher	Mionectes oleagineus	Fruit	Forest	LC					-	-	0	-	x		2450	2450	2450	0	0	1800
Streak-necked Flycatcher	Mionectes striaticollis	Insects	Interior	LC			x	x	2539.06	2403.33	2665.67	262.333	x	x	2570.81	2419.67	2708.67	289	1300	2500
Pale-edged Flycatcher	Myiarchus cephalotes	Insects	Edge	LC			x		2687.5	2675	2725	50	x		2422.5	2408.33	2443	52	800	3000
Golden-crowned Flycatcher	Myiodynastes chrysocephalus	Insects	Edge	LC			x		2530.58	2435	2597	162	x		2481.5	2476	2487	22	900	2500
Flavescent Flycatcher	Myiophobus flavicans	Insects	Forest	LC			x	x	2521	2521	2521	0	x	x	2449	2427.5	2492	129	900	1500
Smoky Bush-tyrant	Myiotheretes fumigatus	Insects	Edge	LC			x	x	2627.06	2557	2740	366	x	x	2677.03	2601.5	2726.5	125	1800	3000
Handsome Flycatcher	Nephelomyias pulcher	Insects	Forest	LC				x	-	-	0	-			-	-	0	-	1400	2600
Slaty-backed Chat-tyrant	Ochthoeca cinnamomeiventris	Insects	Forest	LC			x	x	2466.83	2419.5	2561.5	284	x	x	2465.19	2449	2467.5	37	1600	3000
Yellow-bellied Chat-tyrant	Ochthoeca diadema	Insects	Interior	LC			x	x	2585.85	2493.67	2693.33	299.5	x	x	2637.64	2459.33	2743.33	284	1700	3100
Ashy-headed Tyrannulet	Phyllomyias cinereiceps	Insects	Forest	LC			x		2552.25	2481	2623.5	285	x	x	2501.5	2458	2545	174	1400	2700
Black-capped Tyrannulet	Phyllomyias nigrocapillus	Insects	Forest	LC			x	x	2642.11	2595.33	2698.33	154.5	x	x	2547.8	2461	2620.67	159.667	1600	3400
Plumbeous-crowned Tyrannulet	Phyllomyias plumbeiceps	Insects	Forest	LC				x	-	-	0	-		x	-	-	0	-	1200	2200
Marble-faced Bristle-tyrant	Phylloscartes ophthalmicus	Insects	Interior	LC					-	-	0	-	x		2452	2452	2452	0	1400	2400
Variegated Bristle-tyrant	Phylloscartes poecilotis	Insects	Forest	LC			x		2725	2725	2725	0	x		2419	2419	2419	0	1500	2300
Rufous-crowned Tody-tyrant	Poecilotriccus ruficeps	Insects	Edge	LC			x	x	2555.5	2555.5	2555.5	0	x		2614	2614	2614	0	1600	2700
Variegated Bristle-tyrant	Pogonotriccus poecilotis	Insects	Forest	LC			x		2480	2480	2480	0	x	x	2578	2578	2578	0	1500	2300
Rufous-headed Pygmy-tyrant	Pseudotriccus ruficeps	Insects	Forest	LC			x	x	2545.28	2403.33	2693.33	290	x	x	2665.05	2545.67	2715.33	169.667	1850	3350
Cinnamon Flycatcher	Pyrrhomyias cinnamomeus	Insects	Edge	LC			x	x	2508.82	2409.67	2693.33	283.667	x	x	2589.57	2419.67	2751	331.333	1200	3000
Black Phoebe	Sayornis nigricans	Insects	Non-forest	LC		NF			-	-	0	-			-	-	0	-	0	3000
Torrent Tyrannulet	Serpophaga cinerea	Insects	Edge	LC		F/NF			-	-	0	-			-	-	0	-	1100	2500
Tropical Kingbird	Tyrannus melancholicus	Insects	Non-forest	LC			x		2572	2572	2572	0	x		2410.33	2403	2414	22	0	3100
Golden-faced Tyrannulet	Zimmerius chrysops	Insects	Forest	LC			x	x	2592	2403.33	2718.33	315	x	x	2544.51	2408.33	2751	342.667	500	2000
Cotingidae
Red-crested Cotinga	Ampelion rubrocristatus	Fruit	Edge	LC			x		2707	2707	2707	0			-	-	0	-	2200	3900
Chestnut-crested Cotinga	Ampelion rufaxilla	Fruit	Forest	LC			x		2390	2390	2390	0	x		2583.7	2507	2671.5	164.5	1750	2740
Dusky Piha	Lipaugus fuscocinereus	Fruit	Interior	LC			x		2548.5	2548.5	2548.5	0	x	x	2714	2714	2714	0	2000	3000
Barred Fruiteater	Pipreola arcuata	Fruit	Forest	LC			x	x	2621.54	2569	2662.67	93.6667	x		2708.67	2690.5	2728.5	76	1200	3350
Green-and-black Fruiteater	Pipreola riefferii	Fruit	Forest	LC			x	x	2562.08	2409.67	2733	323.333	x	x	2578.28	2424.67	2729	304.333	1000	2900
Andean Cock-of-the-rock	Rupicola peruvianus	Fruit	Forest	LC					-	-	0	-	x		2382	2382	2382	0	500	2400
Pipridae
Yellow-headed Manakin	Chloropipo flavicapilla	Fruit	Interior	NT				x	-	-	0	-			-	-	0	-	1200	2400
Tityridae
Barred Becard	Pachyramphus versicolor	Insects	Forest	LC			x		2591.5	2591.5	2591.5	0	x	x	2499.5	2452	2547	95	1500	2900
Vireonidae
Black-billed Peppershrike	Cyclarhis nigrirostris	Insects	Forest	LC			x		2504.83	2495	2524.5	59	x		2466.33	2437.33	2495.33	174	1600	2700
Brown-capped Vireo	Vireo leucophrys	Insects	Forest	LC			x		2621.25	2535	2675	140	x	x	2461.25	2403.33	2542.67	418	1200	2600
Corvidae
Green Jay	Cyanocorax yncas	Insects	Edge	LC			x		2477	2477	2477	0	x	x	2443	2443	2443	0	800	3000
Black-collared Jay	Cyanolyca armillata	Insects	Forest	LC			x		2551.38	2550.5	2554	7	x		2610.31	2469	2653.5	369	1600	3250
Hirundinidae
Blue-and-white Swallow	Pygochelidon cyanoleuca	Insects	Non-forest	LC					-	-	0	-	x		2405	2405	2405	0	0	3500
Troglodytidae
Sharpe's Wren	Cinnycerthia olivascens	Insects	Forest	LC			x	x	2555.01	2423.33	2662.67	239.333	x	x	2643.19	2586	2695	163.5	1500	3100
Rufous Wren	Cinnycerthia unirufa	Insects	Forest	LC			x	x	2651.12	2597	2721	124	x		2557.12	2527	2607.5	161	2200	3800
Chestnut-breasted Wren	Cyphorhinus thoracicus	Insects	Interior	LC			x		2486.44	2429.67	2525	143	x		2588.79	2412	2675.5	263.5	1300	2300
Grey-breasted Wood-wren	Henicorhina leucophrys	Insects	Forest	LC			x	x	2469.72	2403.33	2515	335	x	x	2485.69	2396	2621.33	225.333	1500	4000
Munchique Wood-wren	Henicorhina negreti	Insects	Interior	CR	x		x	x	2609.97	2538	2721	366	x	x	2615.4	2543.33	2659	173.5	2250	2640
Whiskered Wren	Pheugopedius mystacalis	Insects	Edge	LC					-	-	0	-	x		2427	2427	2427	0	1200	2800
House Wren	Troglodytes aedon	Insects	Edge	LC		NF			-	-	0	-			-	-	0	-	0	4000
Mountain Wren	Troglodytes solstitialis	Insects	Forest	LC					-	-	0	-	x	x	2554.25	2511	2614	103	1700	3500
Cinclidae
White-capped Dipper	Cinclus leucocephalus	Insects	Non-forest	LC		F/NF			-	-	0	-			2382	2382	2382	0	1600	3000
Turdidae
Swainson's Thrush	Catharus ustulatus	Everything	Forest	LC					-	-	0	-	x		2405	2405	2405	0	0	2000
Black Solitaire	Entomodestes coracinus	Fruit	Forest	LC			x	x	2511.5	2511.5	2511.5	0	x	x	2533.5	2533.5	2533.5	0	600	1900
Andean Solitaire	Myadestes ralloides	Everything	Forest	LC			x	x	2567	2403.33	2714	310.667	x	x	2537.3	2425	2725.67	300.667	650	2900
Great Thrush	Turdus fuscater	Everything	Edge	LC			x	x	2638.29	2565.67	2657.33	275	x	x	2484.11	2396	2751	355	2000	4100
Black-billed Thrush	Turdus ignobilis	Everything	Non-forest	LC		NF			-	-	0	-			-	-	0	-	0	2800
Pale-eyed Thrush	Turdus leucops	Fruit	Forest	LC			x	x	2440.5	2440.5	2440.5	0	x	x	2534	2534	2534	0	900	2000
Glossy-black Thrush	Turdus serranus	Fruit	Forest	LC			x	x	2538.5	2504.67	2572.33	101.5	x	x	2667.64	2600.33	2723	184	1400	2800
Thraupidae
Lacrimose Mountain-tanager	Anisognathus lacrymosus	Fruit	Forest	LC			x	x	2644.91	2583.33	2691.33	162	x	x	2743.23	2724	2751	81	2100	3300
Blue-winged Mountain-tanager	Anisognathus somptuosus	Fruit	Forest	LC			x	x	2565.96	2460.33	2668	311.5	x	x	2480.5	2408.33	2630.33	222	1400	2600
Hooded Mountain-tanager	Buthraupis montana	Insects	Forest	LC			x	x	2631.78	2463.5	2737	273.5	x	x	2634.83	2488	2657	169	1900	3500
Plushcap	Catamblyrhynchus diadema	Insects	Forest	LC			x	x	2636.17	2634.5	2639.5	10	x	x	2604.5	2604.5	2604.5	0	2000	3500
Grass-green Tanager	Chlorornis riefferii	Fruit	Forest	LC			x	x	2548.7	2403.33	2718.33	315	x	x	2659.41	2535.33	2751	215.667	1700	3300
Grey-hooded Bush-tanager	Cnemoscopus rubrirostris	Insects	Forest	LC			x	x	2541.17	2531	2551.33	61	x	x	2559.25	2534	2635	101	1900	3350
Capped Conebill	Conirostrum albifrons	Insects	Edge	LC			x		2597.67	2587.5	2618	61	x	x	2592.5	2583	2602	38	1500	3000
Rufous-crested Tanager	Creurgops verticalis	Insects	Forest	LC					-	-	0	-	x	x	2476.5	2476.5	2476.5	0	1600	2700
White-sided Flowerpiercer	Diglossa albilatera	Nectar	Edge	LC			x	x	2548.38	2403.33	2733	329.667	x	x	2612.39	2535.33	2643	161.5	1600	2800
Bluish Flowerpiercer	Diglossa caerulescens	Insects	Forest	LC			x	x	2533.85	2403.33	2693.33	290	x	x	2624.69	2458.33	2751	292.667	1600	3200
Masked Flowerpiercer	Diglossa cyanea	Fruit	Forest	LC			x	x	2568.98	2409.67	2733	323.333	x	x	2578.97	2408.33	2751	342.667	1800	3300
Chestnut-bellied Flowerpiercer	Diglossa gloriosissima	Nectar	Forest	EN	x		x	x	2587.5	2587.5	2587.5	0	x	x	2688.5	2688.5	2688.5	0	3000	3800
Buff-breasted Mountain-tanager	Dubusia taeniata	Fruit	Forest	LC			x		2531.46	2485.5	2618	132.5	x		2614	2614	2614	0	2400	3600
Slaty Finch	Haplospiza rustica	Seeds	Edge	LC			x	x	2767	2767	2767	0		x	-	-	0	-	1500	3500
Black-capped Hemispingus	Hemispingus atropileus	Insects	Interior	LC			x	x	2533.53	2507.33	2551	131	x	x	2553.3	2511	2596.5	85.5	1800	3600
Oleaginous Hemispingus	Hemispingus frontalis	Insects	Interior	LC				x	-	-	0	-			-	-	0	-	1500	2700
Black-eared Hemispingus	Hemispingus melanotis	Insects	Forest	LC			x		2562	2562	2562	0			-	-	0	-	1700	2900
Golden-crowned Tanager	Iridosornis rufivertex	Fruit	Forest	LC			x	x	2600	2600	2600	0	x		2774.5	2753	2796	43	2600	3400
Purplish-mantled Tanager	Iridosornis porphyrocephalus	Fruit	Forest	NT			x	x	2614.99	2423.67	2735	311.333	x	x	2611.6	2462.33	2697.67	235.333	500	2700
Fawn-breasted Tanager	Pipraidea melanonota	Fruit	Edge	LC		F			-	-	0	-			-	-	0	-	1500	2600
White-capped Tanager	Sericossypha albocristata	Fruit	Interior	VU			x		2556.5	2556.5	2556.5	0	x		2600.67	2534	2753	219	1600	3200
Golden Tanager	Tangara arthus	Fruit	Forest	LC			x		2662.5	2600	2725	125	x		2452	2452	2452	0	600	2500
Black-capped Tanager	Tangara heinei	Fruit	Forest	LC			x		2683.33	2600	2725	125	x		2473.22	2462.33	2478.67	49	1000	2800
Metallic-green Tanager	Tangara labradorides	Fruit	Edge	LC			x		2526.08	2439	2668	229	x	x	2500.72	2415.67	2621.33	205.667	1300	2400
Golden-hooded Tanager	Tangara larvata	Fruit	Edge	LC		NF			-	-	0	-			-	-	0	-	0	1800
Beryl-spangled Tanager	Tanagara nigroviridis	Fruit	Edge	LC			x	x	2603.74	2487.33	2697.67	210.333	x	x	2486.45	2426.67	2609.33	182.667	1400	2500
Golden-naped Tanager	Tangara ruficervix	Fruit	Edge	LC			x		2500.2	2404.5	2578.5	174	x		2503	2424.67	2586	242	1500	2500
Blue-and-black Tanager	Tangara vassorii	Fruit	Forest	LC			x	x	2565.17	2509.5	2593	167	x	x	2671.39	2573.67	2696.67	369	1900	3400
Scrub Tanager	Tangara vitriolina	Fruit	Edge	LC		NF			-	-	0	-			-	-	0	-	500	2200
Saffron-crowned Tanager	Tangara xanthocephala	Fruit	Forest	LC			x	x	2527	2527	2527	0	x	x	2467.38	2435.67	2499	190	1000	2600
Blue-capped Tanager	Thraupis cyanocephala	Fruit	Edge	LC			x	x	2626.56	2457	2735	278	x		2488.35	2408.33	2615	206.667	1500	3000
Blue-grey Tanager	Thraupis episcopus	Fruit	Non-forest	LC		NF			-	-	0	-			-	-	0	-	0	2700
Yellow-faced Grassquit	Tiaris olivaceus	Seeds	Non-forest	LC		NF			-	-	0	-			-	-	0	-	0	2000
Emberizidae
White-browed Brush-finch	Arremon torquatus	Insects	Forest	LC			x	x	2535	2535	2535	0			-	-	0	-	700	3050
Lesser Goldfinch	Astragalinus psaltria	Seeds	Edge	LC			x		2609.13	2502	2708.5	206.5	x		2405	2405	2405	0	0	3100
White-naped Brush-finch	Atlapetes albinucha	Insects	Edge	LC					-	-	0	-		x	-	-	0	-	1200	3150
Chestnut-capped Brush-finch	Atlapetes brunneinucha	Insects	Forest	LC			x	x	2480.5	2443.67	2517.33	110.5	x	x	2555.33	2527.67	2583	166	400	3500
Slaty Brush-finch	Atlapetes schistaceus	Insects	Edge	LC			x	x	2681.22	2662.67	2718.33	167	x	x	2720.81	2715.33	2723	23	2500	3800
Common Bush-tanager	Chlorospingus ophthalmicus	Fruit	Forest	LC			x	x	2704	2704	2704	0			-	-	0	-	1000	2700
Dusky Bush-tanager	Chlorospingus semifuscus	Insects	Interior	LC			x	x	2637.84	2463.5	2705.5	242	x	x	2614	2614	2614	0	900	2500
Tanager Finch	Oreothraupis arremonops	Insects	Interior	VU			x	x	2634.25	2458	2733	275	x	x	2649.9	2619.33	2691.67	217	1200	2700
Rufous-collared Sparrow	Zonotrichia capensis	Seeds	Non-forest	LC			x		2419	2419	2419	0	x	x	2411.29	2405	2427	22	0	4600
Cardinalidae
Summer Tanager	Piranga rubra	Insects	Edge	LC					-	-	0	-	x		2419	2419	2419	0	0	2700
Red-hooded Tanager	Piranga rubriceps	Fruit	Forest	LC					-	-	0	-	x		2599.2	2586	2613	27	1700	3000
Parulidae
Russet-crowned Warbler	Basileuterus coronatus	Insects	Forest	LC			x	x	2555.6	2403.33	2735	331.667	x	x	2566.3	2432	2736.67	304.667	1300	2500
Three-striped Warbler	Basileuterus tristriatus	Insects	Forest	LC			x	x	2604.78	2533.67	2679.33	218.5	x	x	2569.18	2530.33	2641.67	334	300	2700
Canada Warbler	Cardellina canadensis	Insects	Edge	LC			x		2725	2725	2725	0			-	-	0	-	500	2000
Citrine Warbler	Basileuterus luteoviridis	Insects	Forest	LC			x	x	2655.67	2600	2767	167		x	-	-	0	-	2300	3400
Black-and-white Warbler	Mniotilta varia	Insects	Forest	LC			x		2630	2535	2725	190	x		2419	2419	2419	0	500	2000
Slate-throated Whitestart	Myioborus miniatus	Insects	Forest	LC			x	x	2532.5	2465	2602.5	275	x	x	2521.17	2451	2566.67	115.667	500	2500
Golden-fronted Whitestart	Myioborus ornatus	Insects	Interior	LC			x	x	2561.15	2403.33	2735	331.667	x	x	2613.16	2412.33	2723	310.667	2000	3400
Blackburnian Warbler	Setophaga fusca	Insects	Forest	LC			x		2572.28	2496.5	2664	335	x		2490.99	2396	2690	294	500	3000
Tropical Parula	Setophaga pitiayumi	Insects	Forest	LC			x		2600	2600	2600	0			-	-	0	-	0	2500
Icteridae
Yellow-billed Cacique	Amblycercus holosericeus	Insects	Forest	LC		F			-	-	0	-			-	-	0	-	1500	3500
Mountain Cacique	Cacicus chrysonotus	Insects	Forest	LC			x		2529.33	2476	2587.5	111.5	x	x	2550.84	2497.67	2667.33	254.5	2000	3600
Subtropical Cacique	Cacicus uropygialis	Insects	Forest	LC		F			-	-	0	-			-	-	0	-	1300	2300
Red-bellied Grackle	Hypopyrrhus pyrohypogaster	Insects	Forest	EN	x		x		2524.7	2395.5	2563	335	x		2409.55	2403.33	2432	43	800	2750
Russet-backed Oropendola	Psarocolius angustifrons	Everything	Edge	LC					-	-	0	-	x		2427.9	2423	2447.5	49	1000	2500
Fringillidae
Yellow-bellied Siskin	Carduelis xanthogastra	Seeds	Edge	LC					-	-	0	-	x		2401	2401	2401	0	800	3700
Blue-naped Chlorophonia	Chlorophonia cyanea	Fruit	Forest	LC			x		2551	2551	2551	0	x		2540.5	2540.5	2540.5	0	600	2100
Chestnut-breasted Chlorophonia	Chlorophonia pyrrhophrys	Fruit	Forest	LC			x		2450	2450	2450	0	x		2526.5	2484	2569	0	1400	2700
Golden-rumped Euphonia	Euphonia cyanocephala	Fruit	Edge	LC					-	-	0	-	x		2534	2534	2534	0	600	2500
Orange-crowned Euphonia	Euphonia saturata	Fruit	Edge	LC					-	-	0	-		x	-	-	0	-	700	1300
Orange-bellied Euphonia	Euphonia xanthogaster	Fruit	Edge	LC			x	x	2575.5	2575.5	2575.5	0	x	x	2419	2419	2419	0	1300	2100
			Total per method				157	100					162	105
			Total per transect				171						177
