# Supplementary material for: Elevational Ranges of Montane Birds and Deforestation in the Western Andes of Colombia
Source: PLoS One. 2015 Dec 7;10(12):e0143311. doi: 10.1371/journal.pone.0143311 (PMC4671720; doi:10.1371/journal.pone.0143311)
Supplement: S6 Table — Numbers represent sum of 20 replicas for each point count (PC) in six elevational transects. (XLSX) [file pone.0143311.s006.xlsx]

## Sheet: Point-counts 2400-2800
Family	Common name	Species	Forested 1										Forested 2						Forested 3								Deforested 1											Deforested 2								Deforested 3
			PC 1	PC 2	PC 3	PC 4	PC 5	PC 6	PC 7	PC 8	PC 9	PC 10	PC 1	PC 2	PC 3	PC 4	PC 5	PC 6	PC 1	PC 2	PC 3	PC 4	PC 5	PC 6	PC 7	PC 8	PC 1	PC 2	PC 3	PC 4	PC 5	PC 6	PC 7	PC 8	PC 9	PC 10	PC 11	PC 1	PC 2	PC 3	PC 4	PC 5	PC 6	PC 7	PC 8	PC 1	PC 2	PC 3	PC 4
			2401	2420	2469	2508	2562	2572	2600	2659	2704	2767	2390	2450	2535	2600	2675	2725	2419	2480	2551	2603	2664	2700	2707	2713	2405	2427	2476	2534	2579	2595	2635	2715	2753	2773	2796	2401	2450	2488	2511	2516	2581	2614	2657	2382	2419	2452	2547
Accipitridae	Sharp-shinned Hawk	Accipiter striatus
Rhinocryptidae	Ocellated Tapaculo	Acropternis orthonyx									1	1	1																											2			1
Trochilidae	Speckeled Hummingbird	Adelomyia melanogenys	8	9	7	2	4	1	1	1		1	6	3	5	2	2			2	5	2	5	1	4	1	1	6	3	3	5	4	7	8	2	1	3	3	6	10	9	8	5	8				3	3
Trochilidae	Violet-tailed Sylph	Aglaiocercus coelestis	1					1	1																							1
Trochilidae	Long-tailed Sylph	Aglaiocercus kingii			1				4				2	2	1						2									2	1	2						1		2	5
Trochilidae	Andean Emerald	Amazilia franciae
Trochilidae	Steely-vented Hummingbird	Amazilia saucerrottei																																												1
Psittacidae	Scaly-naped Amazon	Amazona mercernarius																		3																			3					4
Icteridae	Yellow-billed Cacique	Amblycercus holosericeus
Cotingidae	Red-crested Cotinga	Ampelion rubrocristatus																							1
Cotingidae	Chestnut-crested Cotinga	Ampelion rufaxilla											2																			1					1										2	6	3
Ramphastidae	Black-billed Mountain-toucan	Andigena nigrirostris	1		1				2				5			1	2					1	2	1	3								2	6	1	2	6	2				1							1
Furnariidae	Montane Foliage-gleaner	Anabacerthia striaticollis															1	1												2								1
Thraupidae	Lacrimose Mountain-tanager	Anisognathus lacrymosus				1		2	2	2	3	3			1	1									2									1	3	1	5								1
Thraupidae	Blue-winged Mountain-tanager	Anisognathus somptuosus						5					2	2	2	3		3	2	3	5		2		3		6	7		5	1	2			2			1				2					6
Emberizidae	White-browed Brush-finch	Arremon torquatus													1
Emberizidae	Lesser Goldfinch	Astragalinus psaltria	1				1		2		1											3	3			1	2
Emberizidae	White-naped Brush-finch	Atlapetes albinucha
Emberizidae	Chestnut-capped Brush-finch	Atlapetes brunneinucha	3											1		1				2	2												1					1											1
Emberizidae	Slaty Brush-finch	Atlapetes schistaceus							2			1					2									6										2	5								1
Ramphastidae	Emerald Toucanet	Aulacorhynchus prasinus					1								1	3	3		4								2					3		2				1		5			2						5
Parulidae	Russet-crowned Warbler	Basileuterus coronatus	2	7					1			3	5	3	7	1	4	4	3	2		3	1		3	4			2	2			2		1			2		2		2		5	4		1	7	2
Parulidae	Three-striped Warbler	Basileuterus tristriatus							1					2		2		1			1	2				3						4												1		2	2	3	2
Trochilidae	Buff-tailed Coronet	Boissonneaua flavescens	10			2			1						1															1					1					10			1				3
Trochilidae	Velvet-purple Coronet	Boissonneaua jardini				1
Psittacidae	Barred Parakeet	Bolborhynchus lineola															8																	1
Ardeidae	Cattle Egret	Bubulcus ibis
Thraupidae	Hooded Mountain-tanager	Buthraupis montana				5		4	6	2	2	2							1			2		4	4															2				4	17
Accipitridae	White-rumped Hawk	Buteo leucorrhous																																														1
Accipitridae	Broad-winged Hawk	Buteo platypterus
Icteridae	Mountain Cacique	Cacicus chrysonotus	1		3		1	1													6	3										1	3			2						5				3		1
Icteridae	Subtropical Cacique	Cacicus uropygialis
Picidae	Powerful Woodpecker	Campephilus pollens			1			1					2				1									1										1				1		2
Furnariidae	Brown-billed Scythebill	Campylorhamphus pusillus														1	1
Falconidae	Crested Caracara	Caracara cheriway
Parulidae	Canada Warbler	Cardellina canadensis																5
Fringillidae	Yellow-bellied Siskin	Carduelis xanthogastra																																				1
Thraupidae	Plushcap	Catamblyrhynchus diadema					2	1																	1							1												1
Turdidae	Swainson's Thrush	Catharus ustulatus																									1
Trochilidae	White-bellied Woodstar	Chaetocercus mulsant												1
Cracidae	Sickle-winged Guan	Chamaepetes goudotii								1			3	1	2		1	5	2						4			1	1		5		2	1		1	2		3			3
Fringillidae	Blue-naped Chlorophonia	Chlorophonia cyanea																			2									4																			1
Fringillidae	Chestnut-breasted Chlorophonia	Chlorophonia pyrrhophrys												2																												1						1
Thraupidae	Grass-green Tanager	Chlorornis riefferii	7	8	6	10	1	1	4	5	5	1	1				1		5	3	3	1	3	2	6	1				3	1	4	3	1		2	6		2	2	8	5	4	3	15
Emberizidae	Common Bush-tanager	Chlorospingus ophthalmicus									1
Emberizidae	Dusky Bush-tanager	Chlorospingus semifuscus				1		2	3	2	2								1			3	4	2	6																			2
Accipitridae	Hook-billed Kite	Chondrohierax uncinatus
Strigidae	Rufous-banded Owl	Ciccaba albitarsis																		1																	1
Cinclidae	White-capped Dipper	Cinclus leucocephalus																																												6
Troglodytidae	Sharpe's Wren	Cinnycerthia olivascens	7		6	4			5					5			2		1			4	12	2		10				5	1		4	3							1		1	9	1
Troglodytidae	Rufous Wren	Cinnycerthia unirufa								2	1	1			1		1																2	1			1										3
Thraupidae	Grey-hooded Bush-tanager	Cnemoscopus rubrirostris							2				2									3	3							3			1
Trochilidae	Bronzy Inca	Coeligena coeligena	1										3		1	3	2			2							1	1	1	5	1	1	1	3												2	2	2	1
Trochilidae	Collared Inca	Coeligena torquata	1		2	3			3			1					1	2							2							3		1		2				2			1
Trochilidae	Brown Inca	Coeligena wilsoni		1	2	1		1	1	1	1		2	1										1				1						2	1		1				1				1
Picidae	Spot-breasted Woodpecker	Colaptes punctigula																				2
Picidae	Crimson-mantled Woodpecker	Colaptes rivolii	1					1	1					1		1			1												1	1				1
Picidae	Golden-olive Woodpecker	Colaptes rubiginosus												1			2										3			1
Trochilidae	Sparkling Violet-ear	Colibri coruscans																									1	1	3
Trochilidae	Brown Violet-ear	Colibri delphinae
Trochilidae	Green Violet-ear	Colibri thalassinus	9														2											1	7										1								1
Thraupidae	Capped Conebill	Conirostrum albifrons						1														2	1																2	2
Tyrannidae	Smoke-coloured Pewee	Contopus fumigatus															2				1						1	2																				1
Thraupidae	Rufous-crested Tanager	Creurgops verticalis																												2																	1
Corvidae	Green Jay	Cyanocorax yncas													5				4										12									4										1
Corvidae	Black-collared Jay	Cyanolyca armillata	2																					3	1			1					2				5				1
Vireonidae	Black-billed Peppershrike	Cyclarhis nigrirostris							2	1			1														1				1									1							1
Troglodytidae	Chestnut-breasted Wren	Cyphorhinus thoracicus		2										1			2		4	2							1					1	4														1	1	2
Furnariidae	Tyrannine Woodcreeper	Dendrocincla tyrannina				1							1	1									1										1										1
Furnariidae	Black-banded Woodcreeper	Dendrocolaptes picumnus																	1	1
Thraupidae	White-sided Flowerpiercer	Diglossa albilatera	5	2	3	7	3	2	3		1	2	1	1			1	1	3	1	2		1	2	1					2				1	10	3	2		3		3
Thraupidae	Bluish Flowerpiercer	Diglossa caerulescens	2		1	1	4	2	4	5	1	5	5	4		1			6	4	13	1	2	2	1	2		1		6	3	1		3	2	1	4	5	3		3	4	3		3				1
Thraupidae	Masked Flowerpiercer	Diglossa cyanea		1	3	3	4	4	5		3	3	3	5			2	3	2	4	3	7	3	2	2		1	1		4	2	4	4	3	3		2	1	8	2	1		6	7	2		4	3	2
Thraupidae	Chestnut-bellied Flowerpiercer	Diglossa gloriosissima						1														1															1						1
Trochilidae	Green-fronted Lancebill	Doryfera ludoviciae																																									1						2
Thamnophilidae	Long-tailed Antbird	Drymophila caudata																																1
Thraupidae	Buff-breasted Mountain-tanager	Dubusia taeniata		2				1													2	1	1																					9
Thamnophilidae	Bicoloured Antvireo	Dysithamnus occidentalis															2															1															1
Tyrannidae	Mountain Elaenia	Elaenia frantzii																	2								7	4										1									4
Trochilidae	Sword-billed Hummingbird	Ensifera ensifera												1						1														1
Turdidae	Black Solitaire	Entomodestes coracinus		1																		2									1									1
Trochilidae	Glowing Puffleg	Eriocnemis vestita																																	2
Fringillidae	Golden-rumped Euphonia	Euphonia cyanocephala																												2
Fringillidae	Orange-crowned Euphonia	Euphonia saturata
Fringillidae	Orange-bellied Euphonia	Euphonia xanthogaster														1					2																										2
Trochilidae	White-tipped Sicklebill	Eutoxeres aquila
Falconidae	American Kestrel	Falco sparverius
Formicariidae	Rufous-breasted Antthrush	Formicarius rufipectus
Columbidae	White-throated Quail-dove	Zentrygon frenata													1																						1
Strigidae	Andean Pygmy-owl	Glaucidium jardini														1							1			1
Grallariidae	Yellow-breasted Antpitta	Grallaria flavotincta				1			1				1				3		3									1										1	1
Grallariidae	Chestnut-naped Antpitta	Grallaria nuchalis																																			1
Grallariidae	Chestnut-crowned Antpitta	Grallaria ruficapilla																														1																	1
Grallariidae	Rufous Antpitta	Grallaria rufula					1		1		1	3					1	1																		1							1	1	1
Grallariidae	Undulated Antpitta	Grallaria squamigera														1																															1		1
Grallariidae	Slate-crowned Antpitta	Grallaricula nana	1	1	3	1		2	2	2	4	2		1						1			2	3		2					2	1				2	8						1	3	2				3
Bucconidae	White-faced Nunbird	Hapaloptila castanea	2													2					1			1														2									1
Trochilidae	Greenish Puffleg	Haplophaedia aureliae	3											1					1		1							1	1										1	1						1	2	1
Thraupidae	Slaty Finch	Haplospiza rustica										1
Trochilidae	Tourmaline Sunangel	Heliangelus exortis				5			3	3	1	7				1	6	2				4	5	7		1				2				2	6	4	4				1		2	2	2		1
Trochilidae	Empress Brilliant	Heliodoxa imperatrix			1		1																																		1
Trochilidae	Fawn-breasted Brilliant	Heliodoxa rubinoides																																					1									1
Thraupidae	Black-capped Hemispingus	Hemispingus atropileus			2				3					3								4								4	1									2				3
Thraupidae	Oleaginous Hemispingus	Hemispingus frontalis
Thraupidae	Black-eared Hemispingus	Hemispingus melanotis					1
Parulidae	Citrine Warbler	Basileuterus luteoviridis							4			2
Tyrannidae	Black-throated Tody-tyrant	Hemitriccus granadensis								6	1	1	2		3	1				1	1		4	3		2			1		1	1	1	1	4	1	1			1	1	3	1	1	3
Troglodytidae	Grey-breasted Wood-wren	Henicorhina leucophrys	1										2	1	5	2	6	2	1								4	1					5					3				2				1	5
Troglodytidae	Munchique Wood-wren	Henicorhina negreti	2	8	9	9	2	9	9	2	4	3					1															2		1		2				2			2	2	6				3
Furnariidae	Striped Woodhaunter	Hyloctistes subulatus
Icteridae	Red-bellied Grackle	Hypopyrrhus pyrohypogaster	7										1		5		8	8										8	1									5								9	5
Thraupidae	Golden-crowned Tanager	Iridosornis rufivertex														1																			2		2
Thraupidae	Purplish-mantled Tanager	Iridosornis porphyrocephalus	1	1	1	5	1	4	6	2		3	1			3	3	1		2	2	3	2	3	6	2				3			2	2	5	2	2	2	1	2	2		7					2
Trochilidae	Mountain Velvetbreast	Lafresnaya lafresnayi
Furnariidae	Montane Woodcreeper	Lepidocolaptes lacrymiger															1	1			1									2			1														1
Tyrannidae	Rufous-breasted Flycatcher	Leptopogon rufipectus			2									1	1	1	2	2		1																										1	1	3
Cotingidae	Dusky Piha	Lipaugus fuscocinereus											1												1									1
Caprimulgidae	Rufous-bellied Nighthawk	Lurocalis rufiventris
Furnariidae	Pearled Treerunner	Margarornis squamiger		1					1					2								3	2							3		1	2														1	1
Furnariidae	Fulvous-dotted Treerunner	Margarornis stellatus																											2					1
Tyrannidae	White-throated Tyrannulet	Mecocerculus leucophrys											2
Tyrannidae	White-tailed Tyrannulet	Mecocerculus poecilocercus												1
Tyrannidae	White-banded Tyrannulet	Mecocerculus stictopterus																																															1
Strigidae	White-throated Screech-owl	Megascops albogularis																								2
Trochilidae	Tyrian Metaltail	Metallura tyrianthina										2		1	3	1								1									1	4	12	4	8
Tyrannidae	Ochre-bellied Flycatcher	Mionectes oleagineus																																					2
Tyrannidae	Streak-necked Flycatcher	Mionectes striaticollis	1				1	1					2	1	2	1	1	1	1	1		3		1				1		2	2			1			1		1	2		1		1		1		2	3
Parulidae	Black-and-white Warbler	Mniotilta varia													1			1																													1
Momotidae	Highland Motmot	Momotus aequatorialis																2
Turdidae	Andean Solitaire	Myadestes ralloides	2		1				1		2		2	1	1	2	5	4	2			1				1	3	3	1	1	2	2				2	1			1		1	1			1	5	13	11
Tyrannidae	Pale-edged Flycatcher	Myiarchus cephalotes															3	1									5	1	2									3									1	2
Parulidae	Slate-throated Whitestart	Myioborus miniatus												1	5	1	1	2		1							1	2	10	1								3	1										1
Parulidae	Golden-fronted Whitestart	Myioborus ornatus	2	6	6	16	1	4	5	3		2	5		3		3	2	3	1	2	4	6	1	1	5	2	3		2		3	4	3	2		5		2				3	8	2	1	1	2
Tyrannidae	Golden-crowned Flycatcher	Myiodynastes chrysocephalus		2	2									1			1	1									1	1																					1
Tyrannidae	Flavescent Flycatcher	Myiophobus flavicans					1													4							2			1									2
Tyrannidae	Smoky Bush-tyrant	Myiotheretes fumigatus	2			2		2	1			1														1								1	1		1			1			1	1	2
Rhinocryptidae	Ash-coloured Tapaculo	Myornis senilis																																										1
Tyrannidae	Handsome Flycatcher	Nephelomyias pulcher
Tinamidae	Highland Tinamou	Nothocercus bonapartei															1
Tinamidae	Tawny-breasted Tinamou	Nothocercus julius	1					1		1																1		1								1						1
Tyrannidae	Slaty-backed Chat-tyrant	Ochthoeca cinnamomeiventris		2							1								1																							1				1	7
Tyrannidae	Yellow-bellied Chat-tyrant	Ochthoeca diadema	6	7	3	1		1	6		2	4				1				6		9	5	1	2	8						1			2	1		2		3	2			1	3	1
Trochilidae	Booted Racket-tail	Ocreatus underwoodii	4										5	2	1	4	2													1		1						3	1	2								5	1
Odontophoridae	Chestnut Wood-quail	Odontophorus hyperythrus											3		3															1			2		1			1		2		1	1				1		2
Psittacidae	Yellow-eared Parrot	Ognorhynchus icterotis				2		6	1							5				5			5		1								16			1						1					6	1	8
Emberizidae	Tanager Finch	Oreothraupis arremonops		2			1	2				5			2	1		7	2		1		2		2						2	1	7	3			3								6
Tityridae	Barred Becard	Pachyramphus versicolor				2											2																															1	1
Accipitridae	White-rumped Hawk	Parabuteo leucorrhous																																															5
Columbidae	Southern Band-tailed Pigeon	Patagioenas albilinea	4	2				2		1			1		1	5								7			15	60	10	9	2	1		2		5	5						1	1					1
Columbidae	Plumbeous Pigeon	Patagioenas plumbea															1																						1
Columbidae	Ruddy Pigeon	Patagioenas subvinacea							1										1	1		1																					1						1
Trochilidae	Tawny-bellied Hermit	Phaethornis syrmatophorus	3	1	1	1																						1	3		1											1				1	3
Trogonidae	Golden-headed Quetzal	Pharomachrus auriceps													1		1	1					1			1					2		2				1				1							2	1
Troglodytidae	Whiskered Wren	Pheugopedius mystacalis																										2
Tyrannidae	Ashy-headed Tyrannulet	Phyllomyias cinereiceps						1					1				1										1				1										1
Tyrannidae	Black-capped Tyrannulet	Phyllomyias nigrocapillus				1			3			1					1	2				1							1	1					2		1			1				1			2	1
Tyrannidae	Plumbeous-crowned Tyrannulet	Phyllomyias plumbeiceps
Tyrannidae	Marble-faced Bristle-tyrant	Phylloscartes ophthalmicus																																														1
Tyrannidae	Variegated Bristle-tyrant	Phylloscartes poecilotis																1																													1
Cuculidae	Common Squirrel-cuckoo	Piaya cayana															1
Psittacidae	Speckle-faced Parrot	Pionus tumultuosus																																1	1	1
Thraupidae	Fawn-breasted Tanager	Pipraidea melanonota
Cotingidae	Barred Fruiteater	Pipreola arcuata				2	1		1						1		2						3	2	3	1																	1	1	1
Cotingidae	Green-and-black Fruiteater	Pipreola riefferii		13	4		3		5	1	1	4	11	1	5	11	3	4	4	1		6	2	6	4		3	1		1	4	1	3	2		3			4	1	3	2	5	1			3	4	5
Cardinalidae	Summer Tanager	Piranga rubra																																													1
Cardinalidae	Red-hooded Tanager	Piranga rubriceps																														1	1						1	1
Tyrannidae	Rufous-crowned Tody-tyrant	Poecilotriccus ruficeps				1																1																						3
Tyrannidae	Variegated Bristle-tyrant	Pogonotriccus poecilotis																		1										1
Furnariidae	Spotted Barbtail	Premnoplex brunnescens						1							1		2																									1		1			1
Furnariidae	Rusty-winged Barbtail	Premnornis guttuligera
Icteridae	Russet-backed Oropendola	Psarocolius angustifrons																										12	3																		12
Furnariidae	Streaked Tuftedcheek	Pseudocolaptes boissonneautii							2	1				3						2	2		1			1				3			1									1			3
Tyrannidae	Rufous-headed Pygmy-tyrant	Pseudotriccus ruficeps	18	6	6	6	2	5	10	2	4	4	2	1	1	2			6	1	2	3	6	4	5	6					2	2	2	3	1	6					2	2		12	6				1
Hirundinidae	Blue-and-white Swallow	Pygochelidon cyanoleuca																									3
Tyrannidae	Cinnamon Flycatcher	Pyrrhomyias cinnamomeus		2	1	19		3	4	1	1	1	3			2			5			1			1	1		1	1		4		1	2		1	4		6	2	4	1	2	7	2	6	3	4	4
Cotingidae	Andean Cock-of-the-rock	Rupicola peruvianus																																												2
Accipitridae	Roadside Hawk	Rupornis magnirostris																	1									1
Tyrannidae	Black Phoebe	Sayornis nigricans
Rhinocryptidae	Paramo Tapaculo	Scytalopus canus										1														2									2
Rhinocryptidae	Choco Tapaculo	Scytalopus chocoensis															1
Rhinocryptidae	Blackish Tapaculo	Scytalopus latrans	1	2	3	1			1	1	2	1	1	3	3	4	1	2			1		4	2	3		1	1	2	5	2	1		1	2		1	2	1	2			1	1	1		1	3	2
Rhinocryptidae	Upper Magdalena Tapaculo	Scytalopus rodriguezi
Rhinocryptidae	Stiles’s Tapaculo	Scytalopus stilesi
Rhinocryptidae	Spillmann's Tapaculo	Scytalopus spillmanni	8	5	2	7	2		2	2		1	3	3	1	3	1		4	2		2		1	1	4	1	1	1	1	2		3	5			1	1	2	3				3	3		1
Rhinocryptidae	Narino Tapaculo	Scytalopus vicinior		1					1				1				1	1	2				1																						2
Thraupidae	White-capped Tanager	Sericossypha albocristata					5														3									9		1	1	1	3
Tyrannidae	Torrent Tyrannulet	Serpophaga cinerea
Parulidae	Blackburnian Warbler	Setophaga fusca											5		4	4		3				5					2	2	1	2			2			1		1	2	1	1		2			3	9
Parulidae	Tropical Parula	Setophaga pitiayumi														1
Furnariidae	Azara's Spinetail	Synallaxis azarae																									4	1
Furnariidae	Rufous Spinetail	Synallaxis unirufa		1	7	4	4	3		4	1	6	1			1		2	2	3		1	4	2		1					1			1			1			1				3	1
Thraupidae	Golden Tanager	Tangara arthus														1		1																														1
Thraupidae	Black-capped Tanager	Tangara heinei														1		2												2								1	2									1
Thraupidae	Metallic-green Tanager	Tangara labradorides				1		2					7	2		7		3	2	2					1			1		12	1		2					4	3	3		2					3	5	2
Thraupidae	Golden-hooded Tanager	Tangara larvata
Thraupidae	Beryl-spangled Tanager	Tanagara nigroviridis			2	3		3			2		2					5				2	1					2	1	4								6				2	2					4
Thraupidae	Golden-naped Tanager	Tangara ruficervix											4	2					4					2	4		1					1							3								2
Thraupidae	Blue-and-black Tanager	Tangara vassorii							1			2							4									1							2		3						1
Thraupidae	Scrub Tanager	Tangara vitriolina
Thraupidae	Blue-capped Tanager	Thraupis cyanocephala					2	1	2		1	2	1			2	3	5	5				2	1	3	1	3		2	3		4			3	1		2	1								3	6
Thraupidae	Saffron-crowned Tanager	Tangara xanthocephala											1										1				1	2		2	1	1							1									5
Thraupidae	Blue-grey Tanager	Thraupis episcopus
Thamnophilidae	Uniform Antshrike	Thamnophilus unicolor																																													1	3
Furnariidae	Flammulated Treehunter	Thripadectes flammulatus							1
Furnariidae	Striped Treehunter	Thripadectes holostictus			2																2					1																		1				2
Thraupidae	Yellow-faced Grassquit	Tiaris olivaceus
Ardeidae	Fasciated Tiger-heron	Tigrisoma fasciatum
Troglodytidae	House Wren	Troglodytes aedon
Troglodytidae	Mountain Wren	Troglodytes solstitialis																																							2		1	1
Trogonidae	Masked Trogon	Trogon personatus	3		2								2			2	1									1						1										3				2	4	1	3
Turdidae	Great Thrush	Turdus fuscater										3		1		1		5		1							10	6	7					2		1	3	4				3			1	3		2
Turdidae	Black-billed Thrush	Turdus ignobilis
Turdidae	Pale-eyed Thrush	Turdus leucops	1																	1										2
Turdidae	Glossy-black Thrush	Turdus serranus		1			1										1		1	1													1			1	1		1	1				1	1
Tyrannidae	Tropical Kingbird	Tyrannus melancholicus																2	1								1	2										1
Trochilidae	Rufous-gaped Hillstar	Urochroa bougueri
Charadriidae	Southern Lapwing	Vanellus chilensis
Picidae	Yellow-vented Woodpecker	Veniliornis dignus
Vireonidae	Brown-capped Vireo	Vireo leucophrys													1	1	2											1										4								1	1
Pipridae	Yellow-headed Manakin	Chloropipo flavicapilla
Furnariidae	Streaked Xenops	Xenops rutilans																												2																	1
Furnariidae	Spotted Woodcreeper	Xiphorhynchus erythropygius															1
Furnariidae	Black-striped Woodcreeper	Xiphorhynchus lachrymosus
Furnariidae	Olive-backed Woodcreeper	Xiphorhynchus triangularis												2		1	3	1									1				1	2																1	2
Tyrannidae	Golden-faced Tyrannulet	Zimmerius chrysops	7		2	2		2	11	6	2	12	5	8	17	5	4		6	6	11	4	14	9	16	19	6	1	4	27	7	9	4	2	2	4	4	9	20	6	2	1	2	12	2		2	16	6
Emberizidae	Rufous-collared Sparrow	Zonotrichia capensis																	2								15	6
[truncated: 4 more columns]
